# Supplementary material for: Affinity proteomic dissection of the human nuclear cap-binding complex interactome
Source: Nucleic Acids Res. 2020 Sep 22;48(18):10456–69. doi: 10.1093/nar/gkaa743 (PMC7544204; doi:10.1093/nar/gkaa743)
Supplement: gkaa743_Supplemental_Files [file gkaa743_supplemental_files.zip]

Archive with 2 entries (2 files):
- Supplemental_materials.zip
- Supplemental_Methods_Dou_et_al.pdf
